# Supplementary material for: Alternatively spliced ELAVL3 cryptic exon 4a causes ELAVL3 downregulation in ALS TDP-43 proteinopathy
Source: Acta Neuropathol. 2024 May 30;147(1):93. doi: 10.1007/s00401-024-02732-y (PMC11139733; doi:10.1007/s00401-024-02732-y)
Supplement: Supplementary file 2 — (XLSX 20 KB) [file 401_2024_2732_MOESM2_ESM.xlsx]

## Sheet: Methods
﻿Human post-mortem tissue
De-identified human tissues were obtained from the UCSD ALS tissue repository that was created following HIPAA-compliant informed consent procedures approved by Institutional Review Boards (either Benaroya Research Institute, Seattle, WA IRB# 10058 or University of California San Diego, San Diego, CA IRB# 120056). Demographic, clinical, and experimental data in Supplementary Methods Table 1.
RNA extraction, reverse transcription-polymerase chain reaction, and real-time PCR
For RNA extraction, frozen nervous tissue was homogenized in TRIzol reagent (Invitrogen), chloroform used for phase separation, and RNA in the aqueous phase cleaned and concentrated with the RNeasy Mini Kit (Qiagen). For all experiments, 50 ng RNA was used as quantified by a NanoDrop Microvolume Spectrophotometer. For splice analysis using RT-PCR, amplicons were generated using the SuperScript IV…
Motor neuron identification
Motor neurons were identified by their large size, multipolar cytoplasm, presence of lipofuscin, and large nucleus with less dense hemotoxylin staining. In the spinal cord, we analysed motor neurons in Rexed lamina IX of anterior horn in regions with the highest number of remaining motor neurons (most often lumbar or cervical), as determined by hemotyoxylin and eosin staining. In the precentral g…
Chromogenic in situ hybridization, imaging, and semi-quantitative analysis
To detect signal RNA molecules, chromogenic in situ hybridization was performed on 6 µm FFPE sections using BaseScope Red Assay kit v2 or Duplex Assay (ACDBio) and the target probes (Supplementary Methods Table 2) to manufactures’ guidelines including an extended target retrieval (30 minutes) and Protease IV treatment (45 minutes). Sections were counterstained in hematoxylin and visualized using …
Statistical analysis
Data were analyzed using GraphPad Prism 9.4 and are expressed as a mean ± standard error. Significance was assessed using Wilcoxon-Mann-Whitney test. P-values less than 0.05 were considered significant. Sample sizes for all groups reported in Supplementary Methods Table 4.
﻿

## Sheet: Table 1. Post-mortem Tissue
Case	DX	UMN vs. LMN	Site of Onset	Age	Sex	PMI	Region	Experiments
3	Control			41	F	2	SPC	CISH -ELALVL3 CE CISH -STMN3 CISH -STMN2 CE
4	Control			75	F	3.5	MC	CISH ELAVL3 CE STMN2 CE
17	SALS	U=L	Arm	55	M	3	SPC	qPCR
18	SALS	L>U	Bulbar	80	F	4	SPC, MC	qPCR
19	Control			80	F	2.5	SPC	qPCR
20	Control			38	M	6	SPC, MC	SPC: qPCR MC: CISH ELAVL3 CE & STMN2 CE
27	SALS	L>U	Bulbar	74	M	4	SPC, MC	MC: qPCR SPC: CISH -ELALVL3 CE CISH -STMN2 CISH -STMN2 CE
31	Control					3.5	SPC	qPCR
32	SALS	L>U	Respiratory	71	M	4.5	MC	qPCR
34	SALS	U>L	Bulbar	81	F	3.5	SPC, MC	SPC: qPCR MC: CISH- ELAVL3 CE
36	SALS	U>L	Leg	73	M	5	MC	qPCR
37	Control					14	SPC	CISH -ELALVL3 CE
39	Control					2	SPC	CISH -ELALVL3 CE CISH -ELALVL3
40	Control					5	SPC	qPCR CISH -ELALVL3
43	SALS	U=L	Respiratory	74	M	6	SPC, MC	SPC: qPCR MC: CISH- ELAVL3 CE
54	Control					5	SPC	qPCR
58	Control					23	SPC	qPCR
59	Control					8	SPC	qPCR
62	SALS	L>U	Arm	52	M	6	MC, SPC	qPCR
63	SALS	U=L	Arm	68	M	5	SPC	qPCR
64	SALS	U>L	Arm	47	M	6.5	SPC	qPCR
65	Control			82	M	4	MC, SPC	MC: qPCR SPC: qPCR CISH- ELAVL3 CISH -ELALVL3 CE CISH -STMN2 CISH -STMN2 CE
66	SALS	L>U	Arm	46	M	7	MC, SPC	qPCR
67	Control			77	M	4	SPC	qPCR CISH -ELALVL3
69	SALS	L>U	Generalized	60	M	5	MC, SPC	qPCR
70	Control			59	F	7	MC, SPC	qPCR
73	Control			74	M	5.5	MC, SPC	SPC: CISH -ELALVL3 CISH -ELALVL3 CE MC: CISH ELAVL3 CE STMN2 CE
76	Control			68	M		SPC	CISH -ELALVL3 CE CISH -STMN2 CISH -STMN2 CE
77	Control			72	M	5	SPC	qPCR
82	SALS	U>L	Bulbar	54	M	8	MC, SPC	MC: qPCR SPC: qPCR CISH- ELAVL3
83	Control			63	F	4	SPC	qPCR
86	SALS	L>U	Arm	61	M	4.5	SPC	qPCR
87	SALS	U=L	Leg	61	F	5	SPC	qPCR
88	Control			78	F		SPC	qPCR
94	SALS	U=L	Bulbar	62	M	4	MC, SPC	MC: qPCR SPC: qPCR CISH- ELAVL3 CE CISH- STMN2 CISH- STMN2 CE
98	SALS	U=L	Bulbar	69	F	5	SPC	CISH- ELAVL3 CISH -ELALVL3 CE CISH- STMN2 CISH-STMN2 CE
99	SALS	U>L	Bulbar	70	F	4	SPC	CISH -STMN2 CISH- STMN2 CE
103	Control			92	F	10	MC, SPC	SPC: CISH-ELAVL3 CISH -ELALVL3 CE MC: CISH ELAVL3 CE STMN2 CE
109	SALS	L>U	Leg	49	M	10	SPC	qPCR
111	SALS	U=L	Leg	59	F		SPC	qPCR
112	SALS	L>U	Leg	54	F	8	SPC	qPCR
113	SALS	U=L	Leg	66	M		MC, SPC	MC: CISH ELAVL3 CE STMN2 CE SPC: qPCR CISH -ELALVL3 CE CISH -ELALVL3 CISH- STMN2 CE
116	SALS	L>U	Leg	72	M	4.5	SPC	qPCR
117	FALS C9	U>L	Bulbar	66	F	12	MC	MC: CISH ELAVL3 CE & STMN2 CE
118	SALS	U>L	Bulbar	56	F	4	MC	MC: qPCR CISH ELAVL3 CE STMN2 CE SPC: qPCR
120	FALS C9/FTLD	U>L	Bulbar	64	M	9	MC	CISH ELAVL3 CE STMN2 CE
121	SALS	U=L	Arm	67	M	3	SPC	qPCR CISH -ELALVL3 CISH -ELALVL3 CE CISH -STMN2 CISH -STMN2 CE
123	SALS	L>U	Trunk	57	M	9	SPC	CISH -ELALVL3 CISH -ELALVL3 CE
125	SALS	L>U	Arm	67	M	3	MC, SPC	MC: qPCR SPC: qPCR CISH -ELALVL3 CISH -ELALVL3 CE CISH -STMN2 CE
126	SALS	U>L	Arm	70	M	6	MC, SPC	qPCR
127	SALS	L>U	Arm/Resp	67	M	6	SPC	qPCR CISH -ELALVL3 CISH -ELALVL3 CE
128	SALS	L>U	Foot	69	F	5.5	SPC	qPCR CISH -ELALVL3 CISH -ELALVL3 CE
130	SALS	L>U	Leg	63	M	6.5	MC, SPC	qPCR
131	Control			56	M	2.5	MC, SPC	MC: qPCR SPC: qPCR CISH -ELALVL3 CISH -ELALVL3 CE CISH -STMN2 CISH -STMN2 CE
132	SALS	U=L	Arm	64	F	6.5	MC, SPC	qPCR CISH -ELALVL3 CE CISH -STMN2
133	Control			76	M	7.5	SPC	qPCR CISH -ELALVL3 CE CISH -ELALVL3 CISH -STMN2 CISH- STMN2 CE
134	SALS/FTD	U>L	Bulbar/Leg	78	F	6.5	SPC	qPCR
135	SALS	L>U	Respiratory	77	M	9	MC, SPC	qPCR
142	SALS	U>L	Leg	79	M	18.5	MC, SPC	qPCR
146	Control			53	F	18.5	SPC	CISH -ELALVL3 CE

## Sheet: Table 2. Primers
Primer Identity	Sequence 5' to 3'	Assay
ELAVL3 Exon 3 Forward	ACAAAGCCATCAACACCCTCA	RT-PCR
ELAVL3 Exon 5 Reverse	CAGGGCACAGGTAGACAC	RT-PCR
ELAVL3 Exon 4a Forward	GGATGTTTGTGTGTCACCGC	RT-PCR, qPCR
ELAVL3 Exon 4 Reverse	GAACTGGGTCTGGCATAGGA	RT-PCR, qPCR
ELAVL3 3'UTR Forward	CACGCAGACAGTCACACCA	qPCR
ELAVL3 3'UTR Reverse	CCTGTCCACGTGTCTGAGTTT	qPCR
STMN2 Forward	AGCTGTCCATGCTGTCACTG	qPCR
STMN2 Reverse	GGTGGCTTCAAGATCAGCTC	qPCR
STMN2 Truncated Forward	GGACTCGGCAGAAGACCTTC	qPCR
STMN2 Truncated Reverse	GCAGGCTGTCTGTCTCTCTC	qPCR

## Sheet: Table 3. ISH Probes
Target	Probe	Catalog No.	Targeting Information
Full-length STMN2	BA-Hs-STMN2-3zz-st	869311	3 ZZ probe pairs targeting base pairs 958-1111 of transcript NM_001199214.2
STMN2 CE 2a	BA-Hs_STMN2-E1cryptic-Junc	851401	1 ZZ probe pair targeting the junction of exon 1 and exon 2a in Stmn2
Spliced ELAVL3	BA-Hs-ELAVL3-cust-3zz-st	1072241	3 ZZ probe pairs targeting base pairs 431-758 of transcript NM_001420.4
ELAVL3 CE 4a	Ba-Hs-ELAVL3-CE3E4	1263651	1 ZZ probe pair targeting the junction of exon 4a and exon 4 in ELAVL3

## Sheet: Table 4. Sample Sizes
	ISH: Spinal Cord
	Probe	Diagnosis	Cases	Cells
	ELAVL3	Control	3	68
	ELAVL3	ALS	5	218
	ELAVL3 CE	Control	11	276
	ELAVL3 CE	ALS	12	313
	STMN2	Control	5	156
	STMN2	ALS	9	306
	STMN2 CE	Control	5	169
	STMN2 CE	ALS	9	248
	qPCR
	Probe	Diagnosis	Spinal Cord	Motor Cortex
	ELAVL3	Control	15	2
	ELAVL3	sALS	29	6
	ELAVL3 CE	Control	15	2
	ELAVL3 CE	sALS	30	6
	STMN2	Control	15	2
	STMN2	sALS	30	6
	STMN2 CE	Control	15	2
	STMN2 CE	sALS	30	6
